# Supplementary material for: The Italian record of the Cretaceous shark, Ptychodus latissimus Agassiz, 1835 (Chondrichthyes; Elasmobranchii)
Source: PeerJ. 2020 Nov 24;8:e10167. doi: 10.7717/peerj.10167 (PMC7694571; doi:10.7717/peerj.10167)
Supplement: Supplemental Information 3 — CW = Crown width; CL = Crown length; CH = Crown height; RW = root width; RL = root length; RH = root height; nTR = number of transverse ridges; WT, worn tooth. Estimated values are indicated in parentheses. [file peerj-08-10167-s003.xlsx]

## Sheet: Foglio1
Catalogue Number	CW	CL	CH	RW	RL	RH	nTR	WT
MCV 779	~ (46) mm	~ (41) mm	~ 26 mm	-	-	-	7
MCR FO 00662-α	~ 54 mm	~ 44 mm	-	-	-	-	7?	✓
MCR FO 00662-β	~ 38 mm	-	-	-	-	-	5?	✓
MCR FO 00662-γ	~ 31 mm	~ 25 mm	-	-	-	-	5	✓
MCR FO 00662-δ	-	~ 28 mm	-	-	-	-	5?	✓
MCR FO 00662-ε	~ 32 mm	~ 26 mm	-	-	-	-	5
MCR FO 00662-ζ	~ 28 mm	-	-	-	-	-	3?	✓
MCR FO 00663	~ 28 mm	~ 24 mm	~ 14 mm	-	-	-	5
MCSNV v.12510	~ (63) mm	-	~ (31) mm	-	-	-	7
MCSNV v.12511	-	-	-	-	-	-	-
MCSNV v.12513α	~ 36 mm	~ 31 mm	~ 14 mm	~ (25) mm	~ 22 mm	~ 10 mm	7
MCSNV v.12513β	-	~ (17) mm	-	-	-	-	6
MCSNV v.12515α	~ 15 mm	~ 12 mm	-	-	-	-	6	✓
MCSNV v.12515β	~ (44) mm	~ (40) mm	~ (20) mm	-	-	-	6	✓
MCSNV v.12515γ	-	~ (30) mm	~ (11) mm	-	-	-	5
MCSNV v.12516α	~ 53 mm	~ 41 mm	~ 24 mm	-	-	-	7	✓
MCSNV v.12516β	-	~ (54) mm	~ (20) mm	-	-	-	6
MCSNV v.12517	~ 53 mm	~ (50) mm	~ (22) mm	-	-	-	-6	✓
MGC VR 47890	~ (37) mm	~ 30 mm	~ (16) mm	-	-	-	6	✓
MGP-PD 3803	-	~ (18) mm	-	-	-	-	6
MGP-PD 3804	-	~ (24) mm	-	-	-	-	-5	✓
MGP-PD 6729	~ 60 mm	~ (50) mm	~ (24) mm	-	-	-	-7	✓
MGP-PD 6741	~ (61) mm	~ (53) mm	~ (27) mm	-	-	-	6
MGP-PD 6742	-	-	-	-	-	-	5	✓
MGP-PD 7347	~ (49) mm	~ 36 mm	~ (16) mm	-	-	-	7	✓
MGP-PD 8491	-	~ (20) mm	-	-	-	-	6	✓
MGP-PD 8495	~ 26 mm	~ (22) mm	-	-	-	-	6	✓
MGP-PD 12201	~ 68 mm	~ 48 mm	~ mm	~ mm	~ mm	~ mm	10
MGP-PD 12202	~ (65) mm	~ 46 mm	~ 29 mm	-	~ (38) mm	~ 17 mm	10
MGP-PD 12203	~ 60 mm	~ 43 mm	~ 26 mm	~ 51 mm	~ 27 mm	~ 22 mm	10
MGP-PD 14028	~ (19) mm	~ (18) mm	-	-	-	-	5	✓
MGP-PD 14030	-	~ (24) mm	-	-	-	-	6
MGP-PD 23538	-	-	-	-	-	-	-	✓
MGP-PD 23540	-	-	-	-	-	-	-5	✓
MGP-PD 27249	~ (62) mm	~ 52 mm	~ (22) mm	-	-	-	8	✓
MSNUP 272	~ 45 mm	~ 36 mm	~ 21 mm	~ 33 mm	~ 26 mm	~ (9) mm	8
NHMW 8543α	~ 50 mm	~ 38 mm	~ 24 mm	-	-	-	6	✓
NHMW 8543β	~ 40 mm	~ (34) mm	~ (16) mm	-	-	-	6
NHMW 8543γ	~ 39 mm	~ 38 mm	-	-	-	-	8
