# Supplementary material for: The Italian record of the Cretaceous shark, Ptychodus latissimus Agassiz, 1835 (Chondrichthyes; Elasmobranchii)
Source: PeerJ. 2020 Nov 24;8:e10167. doi: 10.7717/peerj.10167 (PMC7694571; doi:10.7717/peerj.10167)
Supplement: Supplemental Information 4 [file peerj-08-10167-s004.xlsx]

## Sheet: summary
PC	Eigenvalue	% variance
1	0.0828969	96715
2	0.00281594	32853

## Sheet: scores
	PC1	PC2
MCSNV v.1612a	0.12389	-0.025075
MCSNV v.1612b	-0.13755	-0.069535
MCSNV v.1612c	-0.21119	-0.026294
MCSNV v.1612d	-0.036173	0.035061
MCSNV v.1612e	0.28605	-0.008254
MCSNV v.1612f	0.45023	0.015983
MCSNV v.1612g	-0.20552	0.048967
MCSNV v.1612h	-0.38475	0.081393
MCSNV v.1612i	-0.35979	0.057199
MCSNV v.1612j	-0.17931	-0.185
MCSNV v.1612k	-0.1425	0.012575
MCSNV v.1612l	-0.29966	0.029941
MCSNV v.1612m	-0.29247	-0.040747
MCSNV v.1612n	0.41631	0.029956
MCSNV v.1612o	-0.37613	0.040338
MCSNV v.1612p	-0.15484	-0.00015581
MCSNV v.1612q	-0.07565	-0.0056693
MCSNV v.1612r	0.046349	-0.0025472
MCSNV v.1612s	0.17521	-0.026413
MCSNV v.1612t	0.41904	0.007803
MCSNV v.1612u	0.4664	0.0095481
MCSNV v.1612v	0.35776	0.0367
MCSNV v.1612w	0.11429	-0.015774

## Sheet: loadings
	PC 1	PC 2
CW	0.69598	0.71806
CL	0.71806	-0.69598

## Sheet: loading plot
PC1
PC2
